# Supplementary material for: Antiviral Activity of Benzoheterocyclic Compounds from Soil-Derived Streptomyces jiujiangensis NBERC-24992
Source: Molecules. 2023 Jan 15;28(2):878. doi: 10.3390/molecules28020878 (PMC9866866; doi:10.3390/molecules28020878)
Supplement: Supplementary file 1 [file molecules-28-00878-s001.zip]

Archive with 1 entries (1 files):
- molecules-2083858-supplementary.pdf
